# Supplementary material for: An Acid‐Oxidising Solution Containing Hypochlorous Acid Reduces Staphylococcus aureus and Improves Bacterial Diversity in Epidermolysis Bullosa Wounds
Source: Exp Dermatol. 2025 Aug 13;34(8):e70147. doi: 10.1111/exd.70147 (PMC12349993; doi:10.1111/exd.70147)
Supplement: Supplementary file 1 — Table S1: [file EXD-34-e70147-s001.xlsx]

## Sheet: Table S1
	Table S1. Individual demographic and clinical chararacteristics of epidermolysis bullosa cohort
	EB#	Trial ID#	Age (yrs)	Sex	Ethnicity	Race	EB Type	BMI	Wound Age (Weeks)	Week 0 Culture	Week 8 Culture	Week 0 Pain	Week 4 Pain	Week 8 Pain	Week 12 Pain	Week 0 Size (cm2)	Week 4 Size (cm2)2	Week 8 Size (cm2)	Week 12 Size (cm2)
	1	AP01	47	F	Hispanic	White	RDEB	16.18	3-6	MSSA	MSSA	2	2	0	2	12	12	2.5	0
	2	AP02	12	M	Hispanic	White	RDEB	15.17	6-12	MRSA	None	2	2	2	2	12	0	0	1
	3	AP03	10	F	Non-Hispanic	White	RDEB	13.64	>12	MRSA	MRSA	6	6	6	6	20.5	18	1	18
	4	AP04	21	M	Non-Hispanic	Black	DDEB	47.03	>12	MSSA	MSSA	2	2	2	6	10	10	7	6
	5	AP05	8	F	Non-Hispanic	White	RDEB	12.78	>12	MSSA, PA	MSSA	6	4	4	2	5	1	0	2
	6	AP06	1	M	Non-Hispanic	Black	RDEB	18.05	3-6	MSSA	MSSA	NA	8	NA	NA	18	15	28	6
	7	AP08	10	F	Non-Hispanic	White	RDEB	11.57	>12	MRSA	MRSA	NA	NA	6	8	5	10.5	4.5	21
	8	AP09	5	M	Non-Hispanic	White	DDEB	18.69	>12	None	NA	4	2	NA	NA	1	0	NA	NA
	9	AP10	18	F	Non-Hispanic	White	RDEB	11.63	>12	MSSA	NA	NA	NA	NA	NA	10	NA	NA	NA
	10	AP11	7	M	Non-Hispanic	White	JEB	12.92	3-6	MSSA	MRSA	NA	NA	NA	NA	7.5	4	0	0
	11	AP12	6	M	Hispanic	White	EBS	12.98	3-6	MSSA	None	10	6	6	0	1.5	0	0	0
	12	AP13	32	F	Non-Hispanic	White	DDEB	27.33	1-3	None	NA	2	2	2	2	0.36	0	0.5	0
	13	AP14	0.75	F	Non-Hispanic	White	DDEB	17.64	1-3	MSSA	None	8	8	4	2	4.5	4.5	0	0
	14	AP15	22	M	Hispanic	White	JEB	16.11	>12	MSSA, PA	MSSA, PA	6	4	6	8	27	12	4	20.25
	15	AP16	0.58	F	Non-Hispanic	White	JEB	17.5	1	MSSA	MSSA	2	2	2	2	6.5	0	0	0
	Abbreviations: M = Male; F = Female; BMI = body mass index; MSSA = methicillin-sensitive S. aureus; MRSA = methicillin-resistant S. aureus; PA = P. aeruginosa; DEB = dystrophic epidermolysis bullosa; JEB = junctional epidermolysis bullosa; EBS = epidermolysis bullosa simplex; NA = not available
